# Supplementary material for: Genetic screen for factors mediating PIN polarization in gravistimulated Arabidopsis thaliana hypocotyls
Source: Plant J. 2019 Apr 10;98(6):1048–59. doi: 10.1111/tpj.14301 (PMC6618169; doi:10.1111/tpj.14301)
Supplement: Supplementary file 17 — Table S1. Phenotype analysis of 37 candidate mutants from the forward genetic screen. [file TPJ-98-1048-s017.xlsx]

## Sheet: Sheet1
Mutant	Shoot		root	Hypocotyl length (3 day in dark)	Root length(Under light )	Apical hook			Laterlal root (compare to wilde type)			PIN3 polarization
	Gravitropism	Phototropism	gravitropism			24h	30h	70h	No NAA	100nM NAA (3 day)	100nM NAA (7 day)	gravity 6h	gravity 24h	Auxin
PIN3::PIN3-GFP	Normal	Normal	Normal	Normal	Normal	Closed	Closed	Open	Like wilde type	Like wilde type	Like wilde type	Lower side	Inner side	Inner side
hrb1	Agravitropic	No bending	Normal	Long	Long	Open	Open	Open	No lateral root	Less lateral root	Less lateral root	Outer side	Outer side	Inner side
hrb2	Agravitropic	No bending	Agravitropic	Long	Long	Open	Open	Open	No lateral root	Less lateral root	Less lateral root	Outer side	Outer side	Inner side
hrb3	Agravitropic	No bending	Agravitropic	Long	Long	Open	Open	Open	No lateral root	No lateral root	Less lateral root	No singal
hrb4	Agravitropic	No bending	Agravitropic	Long	Short	Closed	Open	Open	No lateral root	Less lateral root	Less lateral root	No singal
hrb5	Agravitropic	No bending	Agravitropic	Long	Short	Open	Open	Open	No lateral root	No lateral root	Less lateral root	No singal
hrb6	Agravitropic	No bending	Agravitropic	Short	Short	Open	Open	Open	No lateral root	Less lateral root	Like wilde type	Outer side	Outer side	Inner side
hrb7	Agravitropic	No bending	Agravitropic	Long	Short	Open	Open	Open	No lateral root	No lateral root	Less lateral root	No singal
hrb8	Agravitropic	Bending	Normal	Long	Short	Closed	Closed	Open	Less lateral root	Like wilde type	Like wilde type	Outer side	Outer side	Inner side
hrb9	Agravitropic	No bending	Agravitropic	Long	Short	Open	Open	Open	No lateral root	No lateral root	Less lateral root	No singal
hrb10	Agravitropic	No bending	Agravitropic	Long	Short	Open	Open	Open	No lateral root	No lateral root	Less lateral root	No singal
hrb11	Agravitropic	No bending	Agravitropic	Short	Short	Open	Open	Open	No lateral root	No lateral root	Like wilde type	Outer side	Outer side	Inner side
hrb12	Agravitropic	No bending	Agravitropic	Long	Short	Open	Open	Open	No lateral root	No lateral root	Less lateral root	No singal
hrb13	Agravitropic	No bending	Hyperbending	Long	Long	Open	Open	Open	No lateral root	Less lateral root	Less lateral root	Outer side	Outer side	Inner side
hrb14	Agravitropic	No bending	Agravitropic	Long	short	Open	Open	Open	No lateral root	Less lateral root	Less lateral root	No singal
hrb15	Agravitropic	No bending	Normal	Long	Long	Open	Open	Open	No lateral root	Less lateral root	More lateral root	Outer side	Outer side	Inner side
hrb16	Agravitropic	No bending	Normal	Long	Long	Open	Open	Open	Less lateral root	More lateral root	More lateral root	Outer side	Outer side	Inner side
hrb17	Agravitropic	Normal Bending	Agravitropic	Long	Long	Closed	Closed	Open	Like wilde type	Like wilde type	Like wilde type	Outer side	Outer side	Inner side
hhb1	Hyperbending	Hyperbending	Hyperbending	Short	Long	Closed	Closed	Closed	No lateral root	Less lateral root	More lateral root	Lower side	Lower side	Outer side
hhb2	Hyperbending	Hyperbending	Agravitropic	Long	Long	Closed	Open	Open	No lateral root	Like wilde type	Like wilde type	Lower side	Lower side	Outer side
hhb3	Hyperbending	Normal Bending	Agravitropic	Long	Long	Closed	Open	Open	Less lateral root	More lateral root	More lateral root	Lower side	Lower side	Outer side
hhb4	Hyperbending	Normal Bending	Agravitropic	Short	Short	Open	Open	Open	Less lateral root	Less lateral root	Like wilde type	Lower side	Lower side	Outer side
hhb5	Hyperbending	Normal Bending	Agravitropic	Long	Long	Closed	Closed	Open	Like wilde type	More lateral root	Like wilde type	Lower side	Lower side	Outer side
hhb6	Hyperbending	Normal Bending	Hyperbending	Short	Short	Closed	Closed	Open	Like wilde type	Less lateral root	More lateral root	Lower side	Lower side	Outer side
hhb7	Hyperbending	Hyperbending	Normal	Short	Short	Closed	Closed	Open	No lateral root	No lateral root	Less lateral root	Lower side	Lower side	Outer side
hhb8	Hyperbending	Hyperbending	Agravitropic	Long	Long	Open	Open	Open	Less lateral root	Like wilde type	Like wilde type	Lower side	Lower side	Outer side
hhb9	Hyperbending	Hyperbending	Normal	Long	Long	Closed	Closed	Open	Like wilde type	More lateral root	Like wilde type	Lower side	Lower side	Outer side
hhb10	Mixturte	Mixturte	Hyperbending	Short	Short	Open	Open	Open	No lateral root	Less lateral root	Like wilde type	Lower side	Lower side	Outer side
hhb11	Hyperbending	Normal Bending	Hyperbending	Long	Short	Closed	Open	Open	Like wilde type	More lateral root	Like wilde type	Lower side	Lower side	Outer side
hhb12	Hyperbending	Normal Bending	Normal	Long	Short	Closed	Closed	Closed	Less lateral root	Like wilde type	Like wilde type	Lower side	Lower side	Outer side
hhb13	Hyperbending	Normal Bending	Hyperbending	Long	Long	Closed	Open	Open	Like wilde type	More lateral root	Like wilde type	Lower side	Lower side	Outer side
hhb14	Hyperbending	Normal Bending	Agravitropic	Short	Short	Closed	Closed	Open	Less lateral root	Like wilde type	Like wilde type	Lower side	Lower side	Outer side
hhb15	Hyperbending	No bending	Normal	Short	Short	Open	Open	Open	No lateral root	Less lateral root	More lateral root	Lower side	Lower side	Outer side
hhb16	Hyperbending	No bending	Normal	Long	Long	Closed	Closed	Open	Less lateral root	Like wilde type	Like wilde type	Lower side	Lower side	Outer side
hhb17	Hyperbending	Less bending	Normal	Long	Long	Closed	Closed	Open	Less lateral root	Like wilde type	More lateral root	Lower side	Lower side	Outer side
hhb18	Hyperbending	No bending	Normal	Short	Short	Closed	Closed	Open	No lateral root	Like wilde type	Like wilde type	Lower side	Lower side	Outer side
hhb19	Hyperbending	No bending	Hyperbending	Short	Long	Open	Open	Open	Like wilde type	Like wilde type	Like wilde type	Lower side	Lower side	Outer side
hhb20	Hyperbending	Hyperbending	Normal	Long	Long	Closed	Closed	Closed	Less lateral root	Like wilde type	Like wilde type	Lower side	Lower side	Outer side
